# Supplementary material for: Evolutionary Drivers of Conspicuous Spots in Velvet Ants (Hymenoptera: Dasymutilla)
Source: Ecol Evol. 2025 Jan 30;15(2):e70896. doi: 10.1002/ece3.70896 (PMC11782072; doi:10.1002/ece3.70896)
Supplement: Supplementary file 2 — Appendix S2. [file ECE3-15-e70896-s002.xlsx]

## Sheet: Planilha2
	Forest					Open areas
Species	Humid Tropical Forests	Dry Tropical Forests	Northwestern Forested Mountains	Eastern Temperate Forests	Caribbean region	Southern Sierras	Mediterranean California	Great Plains	North American Deserts
D._arachnoides	1	1	0	0	0	1	0	0	0
D._araneoides	1	0	0	0	0	0	0	0	0
D._archboldi	0	0	0	1	0	0	0	0	0
D._arenivaga	0	0	0	0	0	0	0	0	1
D._arenneronea	0	0	0	1	0	0	0	0	0
D._asopus	0	0	0	1	0	0	0	1	0
D._asteria	0	1	0	0	0	1	0	0	0
D._atricauda	0	0	0	0	0	0	0	0	1
D._aureola	0	0	0	0	0	0	1	0	0
D._bioculata	0	0	0	1	0	0	0	0	0
D._bioculata	0	0	0	0	0	0	0	1	0
D._bioculata	0	0	1	0	0	1	0	0	0
D._birkmani	0	0	0	0	0	0	0	1	1
D._californica	0	0	0	0	0	0	1	0	1
D._calorata	0	0	0	0	0	0	0	1	0
D._campanula	0	0	0	0	0	0	0	1	0
D._canella	0	0	0	1	0	0	0	0	0
D._canina	1	1	0	0	0	0	0	0	0
D._chalcocephala	1	0	0	0	0	0	0	0	0
D._chiron	0	0	1	0	0	1	0	0	0
D._cirrhomeris	0	1	0	0	0	1	0	0	0
D._coccineohirta	0	0	0	0	0	0	1	0	0
D._creon	0	0	0	1	0	0	0	1	0
D._cressoni	1	1	0	0	0	0	0	0	0
D._dilucida	0	0	0	0	0	1	0	0	0
D._eminentia	0	0	0	0	0	0	0	0	1
D._erythrina	0	0	0	0	0	1	0	0	0
D._fasciventris	0	1	0	0	0	1	0	0	0
D._ferruginea	0	0	0	0	0	1	0	0	0
D._foxi	0	0	0	0	0	1	0	1	1
D._furina	0	0	0	0	0	1	0	0	0
D._gloriosa	0	0	0	0	0	1	0	0	1
D._gorgon	0	0	0	0	0	0	0	1	0
D._heliophila	0	0	0	0	0	0	0	0	1
D._insulana	0	0	0	0	1	0	0	0	0
D._paradoxa	1	0	0	0	0	0	0	0	0
D._klugii	0	0	0	0	0	1	0	1	0
D._klugiodes	0	0	0	0	0	0	0	1	0
D._leda	0	0	0	0	0	0	0	1	0
D._lepeletierii	0	0	0	1	0	0	0	1	0
D._macilenta	0	0	0	1	0	0	0	0	0
D._magna	0	0	0	0	0	0	0	0	1
D._magnifica	0	0	0	0	0	1	0	0	1
D._melanippe	0	0	0	0	0	0	0	1	0
D._militaris	0	0	0	0	1	0	0	0	0
D._monstrosa	0	1	0	0	0	0	0	0	0
D._monticola	0	0	1	0	0	1	0	1	1
D._munifica	1	0	0	0	0	0	0	0	0
D._nigricauda	0	0	0	0	0	0	0	1	0
D._nigripes	0	0	0	1	0	0	0	1	0
D._nocturna	0	0	0	0	0	0	0	0	1
D._nogalensis	0	0	0	0	0	1	0	0	0
D._nupera	0	0	0	0	0	0	0	1	0
D._occidentalis	0	0	0	1	0	0	0	1	0
D._ocyrae	1	1	0	0	0	0	0	0	0
D._pallene	0	0	0	0	0	1	0	0	1
D._parksi	0	0	0	0	0	0	0	1	0
D._phya	1	0	0	0	0	0	0	0	0
D._pseudopappus	0	0	0	0	0	1	0	0	1
D._pulchra	1	1	0	0	0	1	0	0	0
D._quadriguttata	0	0	0	1	0	0	0	1	0
D._sackenii	0	0	0	0	0	0	1	0	0
D._saetigera	0	0	0	0	0	1	0	0	0
D._satanas	0	0	0	0	0	0	0	0	1
D._scabra	0	0	0	0	0	0	0	0	1
D._scaevola	0	0	0	1	0	0	0	1	0
D._scitula	0	0	0	0	0	0	0	0	1
D._sicheliana	0	0	0	0	0	1	0	0	0
D._snoworum	0	0	0	0	0	1	0	1	0
D._sophrona	0	0	0	0	0	1	0	0	0
D._spilota	1	0	0	0	0	0	0	0	0
D._stevensi	0	0	0	0	0	1	0	1	0
D._texanella	0	0	0	0	0	0	0	1	0
D._thetis	0	0	0	0	0	0	0	0	1
D._vesta	0	0	1	1	0	0	0	1	0
D._vestita	0	0	1	0	0	1	0	1	0
D._waco	0	0	0	0	0	0	0	1	0
D._wileyae	0	0	0	0	0	0	0	1	0
D._xalisco	0	1	0	0	0	0	0	0	0
D._zelaya	0	0	0	0	0	1	0	1	1
D._zoster	0	1	0	0	0	1	0	0	0
